# Supplementary material for: The dynamics of coastal macroalgal assemblages after the Fundão dam disaster: challenges and lessons from impact assessment
Source: Environ Monit Assess. 2026 Apr 1;198(4):394. doi: 10.1007/s10661-026-15191-7 (PMC13038463; doi:10.1007/s10661-026-15191-7)
Supplement: Supplementary file 1 — (XLSX 10.5 KB) [file 10661_2026_15191_MOESM1_ESM.xlsx]

## Sheet: Planilha1
Supp. Table 1 – PERMANOVA sampling design of a) Spatiotemporal variability in multiple scales; and b) before and after contrast
a)
Factors	Levels	Nested/Crossed	Fixed/Random
Site	8	Crossed	Fixed
Year	4	Crossed	Fixed
Semester	2	Nested	Random
Replicates	5 to 15
b)
Factors	Levels	Nested/Crossed	Fixed/Random
Site	2	Crossed	Fixed
Year	5	Crossed	Fixed
Replicates	5 to 15
